# Supplementary material for: MicroRNA‐34/449 controls mitotic spindle orientation during mammalian cortex development
Source: EMBO J. 2016 Oct 5;35(22):2386–98. doi: 10.15252/embj.201694056 (PMC5109238; doi:10.15252/embj.201694056)
Supplement: Supplementary file 3 — Source Data for Expanded View [file EMBJ-35-2386-s008.zip]

Archive with 2 entries (2 files):
- Source_data_figure_EV2.xlsx
- Source_data_figure_EV5.xlsx
