# Supplementary material for: MicroRNA‐34/449 controls mitotic spindle orientation during mammalian cortex development
Source: EMBO J. 2016 Oct 5;35(22):2386–98. doi: 10.15252/embj.201694056 (PMC5109238; doi:10.15252/embj.201694056)
Supplement: Supplementary file 3 — Source Data for Expanded View [file EMBJ-35-2386-s008.zip › Source_data_figure_EV2.xlsx]

## Sheet: FigEV2E
BrDU+Ki67+ cells/BrDU+ cells (norm.)	genotype
1	Het
0.964108	Het
1	Het
1	Het
0.877166	KO
1.03803	KO
0.69761	KO
1.24592	KO

## Sheet: FigEV2H
S phase duration (h)	genotype
8.81068	Het
8.3925	Het
8.8431	Het
9.33622	KO
8.8431	KO
7.72646	KO

## Sheet: FigEV2I
Cell cycle duration (h)	genotype
19.9014	Het
18.5759	Het
19.7448	Het
19.8135	KO
17.6812	KO
17.3103	KO
