# Supplementary material for: MicroRNA‐34/449 controls mitotic spindle orientation during mammalian cortex development
Source: EMBO J. 2016 Oct 5;35(22):2386–98. doi: 10.15252/embj.201694056 (PMC5109238; doi:10.15252/embj.201694056)
Supplement: Supplementary file 3 — Source Data for Expanded View [file EMBJ-35-2386-s008.zip › Source_data_figure_EV5.xlsx]

## Sheet: FigEV5b
treat	spindle rotation (deg/min)
control mimic + Cas9 overexpression	2.4106
control mimic + Cas9 overexpression	2.66558
control mimic + Cas9 overexpression	2.79519
control mimic + Cas9 overexpression	1.54545
control mimic + Cas9 overexpression	1.90335
control mimic + Cas9 overexpression	3.63872
control mimic + Cas9 overexpression	2.49993
control mimic + Cas9 overexpression	1.79724
control mimic + Cas9 overexpression	2.16216
control mimic + Cas9 overexpression	2.11661
control mimic + Cas9 overexpression	1.16324
control mimic + Cas9 overexpression	2.1514
control mimic + Cas9 overexpression	2.35361
control mimic + Cas9 overexpression	1.43114
control mimic + Cas9 overexpression	1.70218
control mimic + Cas9 overexpression	2.40227
control mimic + Cas9 overexpression	2.63773
control mimic + Cas9 overexpression	4.01682
control mimic + Cas9 overexpression	1.94953
control mimic + Cas9 overexpression	3.71496
control mimic + Cas9 overexpression	2.13151
control mimic + Cas9 overexpression	2.11893
control mimic + Cas9 overexpression	1.98609
control mimic + Cas9 overexpression	1.61546
control mimic + Cas9 overexpression	1.34575
control mimic + Cas9 overexpression	5.4311
control mimic + Cas9 overexpression	2.39528
control mimic + Cas9 overexpression	2.57618
control mimic + Cas9 overexpression	1.06206
control mimic + Cas9 overexpression	2.54856
control mimic + Cas9 overexpression	2.45312
control mimic + Cas9 overexpression	2.22094
control mimic + Cas9 overexpression	3.38511
control mimic + Cas9 overexpression	0.833199
miR-449 mimic + Cas9 overexpression	6.45991
miR-449 mimic + Cas9 overexpression	5.34569
miR-449 mimic + Cas9 overexpression	5.39811
miR-449 mimic + Cas9 overexpression	3.57638
miR-449 mimic + Cas9 overexpression	2.56235
miR-449 mimic + Cas9 overexpression	6.42688
miR-449 mimic + Cas9 overexpression	1.91925
miR-449 mimic + Cas9 overexpression	5.33138
miR-449 mimic + Cas9 overexpression	6.07665
miR-449 mimic + Cas9 overexpression	9.02951
miR-449 mimic + Cas9 overexpression	3.33666
miR-449 mimic + Cas9 overexpression	4.39116
miR-449 mimic + Cas9 overexpression	4.70849
miR-449 mimic + Cas9 overexpression	2.01117
miR-449 mimic + Cas9 overexpression	1.92456
miR-449 mimic + Cas9 overexpression	5.25756
miR-449 mimic + Cas9 overexpression	4.7748
miR-449 mimic + Cas9 overexpression	4.50927
miR-449 mimic + Cas9 overexpression	5.61668
miR-449 mimic + Cas9 overexpression	5.04208
miR-449 mimic + Cas9 overexpression	5.42221
miR-449 mimic + Cas9 overexpression	4.06415
miR-449 mimic + Cas9 overexpression	4.25594
miR-449 mimic + Cas9 overexpression	2.5795
miR-449 mimic + Cas9 overexpression	3.96526
miR-449 mimic + Cas9 overexpression	2.27998
miR-449 mimic + Cas9 overexpression	4.75353
miR-449 mimic + Cas9 overexpression	5.24035
miR-449 mimic + Cas9 overexpression	3.81485
miR-449 mimic + Cas9 overexpression	2.61978
miR-449 mimic + Cas9 overexpression	6.48138
miR-449 mimic + Cas9 overexpression	3.17183

## Sheet: FigEV5c
treatment	Duration prometa-anaphase onset (min)
control mimic + Cas9 overexpression	30
control mimic + Cas9 overexpression	30
control mimic + Cas9 overexpression	30
control mimic + Cas9 overexpression	30
control mimic + Cas9 overexpression	30
control mimic + Cas9 overexpression	30
control mimic + Cas9 overexpression	30
control mimic + Cas9 overexpression	30
control mimic + Cas9 overexpression	30
control mimic + Cas9 overexpression	30
control mimic + Cas9 overexpression	30
control mimic + Cas9 overexpression	30
control mimic + Cas9 overexpression	30
control mimic + Cas9 overexpression	30
control mimic + Cas9 overexpression	36
control mimic + Cas9 overexpression	36
control mimic + Cas9 overexpression	36
control mimic + Cas9 overexpression	36
control mimic + Cas9 overexpression	36
control mimic + Cas9 overexpression	36
control mimic + Cas9 overexpression	36
control mimic + Cas9 overexpression	36
control mimic + Cas9 overexpression	36
control mimic + Cas9 overexpression	36
control mimic + Cas9 overexpression	36
control mimic + Cas9 overexpression	36
control mimic + Cas9 overexpression	36
control mimic + Cas9 overexpression	36
control mimic + Cas9 overexpression	36
control mimic + Cas9 overexpression	36
control mimic + Cas9 overexpression	36
control mimic + Cas9 overexpression	36
control mimic + Cas9 overexpression	36
control mimic + Cas9 overexpression	36
control mimic + Cas9 overexpression	36
control mimic + Cas9 overexpression	36
control mimic + Cas9 overexpression	36
control mimic + Cas9 overexpression	36
control mimic + Cas9 overexpression	36
control mimic + Cas9 overexpression	36
control mimic + Cas9 overexpression	36
control mimic + Cas9 overexpression	36
control mimic + Cas9 overexpression	36
control mimic + Cas9 overexpression	36
control mimic + Cas9 overexpression	42
control mimic + Cas9 overexpression	42
control mimic + Cas9 overexpression	42
control mimic + Cas9 overexpression	42
control mimic + Cas9 overexpression	42
control mimic + Cas9 overexpression	42
control mimic + Cas9 overexpression	42
control mimic + Cas9 overexpression	42
control mimic + Cas9 overexpression	42
control mimic + Cas9 overexpression	42
control mimic + Cas9 overexpression	42
control mimic + Cas9 overexpression	42
control mimic + Cas9 overexpression	42
control mimic + Cas9 overexpression	48
control mimic + Cas9 overexpression	48
control mimic + Cas9 overexpression	48
control mimic + Cas9 overexpression	48
control mimic + Cas9 overexpression	48
control mimic + Cas9 overexpression	48
control mimic + Cas9 overexpression	60
control mimic + Cas9 overexpression	60
control mimic + Cas9 overexpression	54
control mimic + Cas9 overexpression	54
control mimic + Cas9 overexpression	72
control mimic + Cas9 overexpression	78
miR-449 mimic + Cas9 overexpression	36
miR-449 mimic + Cas9 overexpression	36
miR-449 mimic + Cas9 overexpression	42
miR-449 mimic + Cas9 overexpression	42
miR-449 mimic + Cas9 overexpression	42
miR-449 mimic + Cas9 overexpression	48
miR-449 mimic + Cas9 overexpression	54
miR-449 mimic + Cas9 overexpression	60
miR-449 mimic + Cas9 overexpression	60
miR-449 mimic + Cas9 overexpression	60
miR-449 mimic + Cas9 overexpression	60
miR-449 mimic + Cas9 overexpression	60
miR-449 mimic + Cas9 overexpression	60
miR-449 mimic + Cas9 overexpression	66
miR-449 mimic + Cas9 overexpression	66
miR-449 mimic + Cas9 overexpression	66
miR-449 mimic + Cas9 overexpression	66
miR-449 mimic + Cas9 overexpression	72
miR-449 mimic + Cas9 overexpression	78
miR-449 mimic + Cas9 overexpression	78
miR-449 mimic + Cas9 overexpression	78
miR-449 mimic + Cas9 overexpression	84
miR-449 mimic + Cas9 overexpression	84
miR-449 mimic + Cas9 overexpression	84
miR-449 mimic + Cas9 overexpression	96
miR-449 mimic + Cas9 overexpression	96
miR-449 mimic + Cas9 overexpression	96
miR-449 mimic + Cas9 overexpression	108
miR-449 mimic + Cas9 overexpression	108
miR-449 mimic + Cas9 overexpression	138
miR-449 mimic + Cas9 overexpression	174
miR-449 mimic + Cas9 overexpression	240
miR-449 mimic + Cas9 overexpression	288
miR-449 mimic + Cas9 overexpression	330
miR-449 mimic + Cas9 overexpression	486
miR-449 mimic + Cas9 overexpression	522
miR-449 mimic + Cas9 overexpression	1032
