# Supplementary material for: MicroRNA‐34/449 controls mitotic spindle orientation during mammalian cortex development
Source: EMBO J. 2016 Oct 5;35(22):2386–98. doi: 10.15252/embj.201694056 (PMC5109238; doi:10.15252/embj.201694056)
Supplement: Supplementary file 5 — Source Data for Figure 1 [file EMBJ-35-2386-s003.xlsx]

## Sheet: Fig1b
microRNA mimic	mean Z score (mitotic timing)
hsa-miR-433	-0.686939
hsa-miR-335	-0.631483
hsa-miR-101	-0.626079
hsa-miR-219-5p	-0.616198
hsa-miR-125b-2*	-0.591006
hsa-miR-151-3p	-0.471429
hsa-miR-30c-1*	-0.435207
hsa-miR-125b-1*	-0.426525
hsa-miR-409-3p	-0.39242
hsa-miR-146b-5p	-0.385585
hsa-miR-487b	-0.382375
hsa-miR-143	-0.37665
hsa-miR-320c	-0.334701
hsa-miR-26a	-0.329183
hsa-miR-125b	-0.318726
hsa-miR-146a	-0.318162
hsa-miR-448	-0.318081
hsa-miR-342-3p	-0.316004
hsa-miR-152	-0.311851
hsa-miR-374a	-0.311007
hsa-miR-199a-3p	-0.305237
hsa-miR-25	-0.304285
hsa-miR-485-5p	-0.304245
hsa-miR-125a-3p	-0.301925
hsa-miR-708	-0.301805
hsa-miR-99b	-0.300677
hsa-miR-423-3p	-0.300341
hsa-miR-378	-0.29946
hsa-let-7a	-0.292776
hsa-miR-23b	-0.28901
hsa-miR-221	-0.285217
hsa-miR-107	-0.283665
hsa-miR-296-3p	-0.278177
hsa-miR-320b	-0.22342
hsa-miR-30c-2*	-0.17412
hsa-miR-345	-0.17162
hsa-miR-34b	-0.169096
hsa-miR-9*	-0.164015
hsa-miR-99a*	-0.161394
hsa-miR-192	-0.156699
hsa-miR-598	-0.153037
hsa-miR-33b	-0.148801
hsa-miR-106b*	-0.128879
hsa-miR-30a*	-0.106323
hsa-miR-30e*	-0.105213
hsa-miR-320d	-0.0673104
hsa-miR-124	-0.0395891
hsa-miR-151-5p	-0.033329
hsa-miR-33a	-0.0285789
hsa-miR-186	-0.0270749
hsa-miR-543	-0.024961
hsa-miR-222	-0.0165769
hsa-miR-331-3p	-0.0160016
hsa-miR-320a	-0.0103513
hsa-miR-494	-0.0082616
hsa-miR-379	-0.00742364
hsa-miR-30b	-0.00741627
hsa-miR-30d	-0.00425682
hsa-miR-26b	-0.00217262
hsa-miR-21	-7.37e-06
hsa-let-7e	0.00206946
hsa-miR-363	0.00573111
hsa-miR-92b	0.00689706
hsa-miR-9	0.0126083
hsa-miR-98	0.0136762
hsa-miR-542-3p	0.013691
hsa-miR-185	0.0189567
hsa-miR-99a	0.0262626
hsa-miR-451	0.0264064
hsa-miR-7	0.0326477
hsa-miR-499-5p	0.0336935
hsa-miR-374b	0.0358647
hsa-miR-191	0.0424738
hsa-miR-495	0.0437381
hsa-let-7f	0.0442839
hsa-miR-140-3p	0.0486665
hsa-miR-323-3p	0.049098
hsa-miR-181b	0.0500267
hsa-miR-369-5p	0.055036
hsa-miR-30a	0.0605894
hsa-miR-298	0.184976
hsa-miR-219-1-3p	0.189952
hsa-miR-130b	0.195973
hsa-miR-25*	0.20505
hsa-miR-301b	0.22485
hsa-miR-487a	0.255534
hsa-miR-106a	0.277335
hsa-miR-30c	0.309561
hsa-miR-24	0.310666
hsa-miR-125a-5p	0.311169
hsa-miR-206	0.312246
hsa-miR-134	0.316006
hsa-miR-15a	0.316811
hsa-miR-30e	0.318031
hsa-miR-29a	0.318523
hsa-miR-130a	0.321883
hsa-miR-503	0.328176
hsa-miR-17	0.347519
hsa-miR-340	0.347585
hsa-miR-382	0.348112
hsa-miR-93	0.353442
hsa-miR-29b	0.354769
hsa-miR-181c	0.386056
hsa-miR-92a	0.395557
hsa-miR-20a	0.39801
hsa-miR-23a	0.403122
hsa-miR-100	0.404187
hsa-miR-29c	0.40609
hsa-miR-20b	0.522029
hsa-miR-27b	0.625728
hsa-let-7c	0.629868
hsa-miR-34a	0.630899
hsa-let-7b	0.635053
hsa-miR-27a	0.640354
hsa-let-7g	0.669715
hsa-let-7d	0.670388
hsa-miR-181d	0.733383
hsa-miR-106b	0.77142
hsa-miR-127-3p	0.961581
hsa-miR-128	0.972642
hsa-let-7i	0.991202
hsa-miR-34c-5p	0.994629
hsa-miR-532-5p	1.01424
hsa-miR-219-2-3p	1.0341
hsa-miR-181a	1.0974
hsa-miR-541	1.11808
hsa-miR-106a*	1.12885
hsa-miR-30b*	1.39825
hsa-miR-15b*	1.86263
hsa-miR-449a	1.9465
hsa-miR-30d*	2.2407
hsa-miR-135b*	2.27359
hsa-miR-99b*	2.31402
hsa-miR-135a*	2.57863
hsa-miR-449b	3.1534

## Sheet: Fig1c
Anaphase entry %	treatment
34.6667	miR-449b mimic
43.3333	miR-449b mimic
43.3333	miR-449b mimic
43.3333	miR-449b mimic
43.3333	miR-449b mimic
43.3333	miR-449b mimic
43.3333	miR-449b mimic
43.3333	miR-449b mimic
43.3333	miR-449b mimic
43.3333	miR-449b mimic
43.3333	miR-449b mimic
43.3333	miR-449b mimic
43.3333	miR-449b mimic
43.3333	miR-449b mimic
52	miR-449b mimic
52	miR-449b mimic
52	miR-449b mimic
52	miR-449b mimic
52	miR-449b mimic
52	miR-449b mimic
52	miR-449b mimic
52	miR-449b mimic
52	miR-449b mimic
52	miR-449b mimic
52	miR-449b mimic
60.6667	miR-449b mimic
60.6667	miR-449b mimic
60.6667	miR-449b mimic
60.6667	miR-449b mimic
60.6667	miR-449b mimic
60.6667	miR-449b mimic
60.6667	miR-449b mimic
60.6667	miR-449b mimic
60.6667	miR-449b mimic
60.6667	miR-449b mimic
60.6667	miR-449b mimic
60.6667	miR-449b mimic
60.6667	miR-449b mimic
60.6667	miR-449b mimic
60.6667	miR-449b mimic
69.3333	miR-449b mimic
69.3333	miR-449b mimic
69.3333	miR-449b mimic
69.3333	miR-449b mimic
69.3333	miR-449b mimic
69.3333	miR-449b mimic
69.3333	miR-449b mimic
69.3333	miR-449b mimic
69.3333	miR-449b mimic
69.3333	miR-449b mimic
78	miR-449b mimic
78	miR-449b mimic
78	miR-449b mimic
78	miR-449b mimic
78	miR-449b mimic
78	miR-449b mimic
78	miR-449b mimic
86.6667	miR-449b mimic
86.6667	miR-449b mimic
86.6667	miR-449b mimic
86.6667	miR-449b mimic
86.6667	miR-449b mimic
86.6667	miR-449b mimic
86.6667	miR-449b mimic
86.6667	miR-449b mimic
95.3333	miR-449b mimic
95.3333	miR-449b mimic
95.3333	miR-449b mimic
95.3333	miR-449b mimic
95.3333	miR-449b mimic
95.3333	miR-449b mimic
95.3333	miR-449b mimic
104	miR-449b mimic
104	miR-449b mimic
112.667	miR-449b mimic
112.667	miR-449b mimic
112.667	miR-449b mimic
112.667	miR-449b mimic
112.667	miR-449b mimic
112.667	miR-449b mimic
121.333	miR-449b mimic
130	miR-449b mimic
130	miR-449b mimic
138.667	miR-449b mimic
164.667	miR-449b mimic
147.333	miR-449b mimic
147.333	miR-449b mimic
173.333	miR-449b mimic
182	miR-449b mimic
182	miR-449b mimic
268.667	miR-449b mimic
338	miR-449b mimic
355.333	miR-449b mimic
364	miR-449b mimic
355.333	miR-449b mimic
364	miR-449b mimic
31.5	miR-449a mimic
31.5	miR-449a mimic
31.5	miR-449a mimic
31.5	miR-449a mimic
36.75	miR-449a mimic
36.75	miR-449a mimic
36.75	miR-449a mimic
36.75	miR-449a mimic
36.75	miR-449a mimic
36.75	miR-449a mimic
36.75	miR-449a mimic
36.75	miR-449a mimic
36.75	miR-449a mimic
42	miR-449a mimic
42	miR-449a mimic
42	miR-449a mimic
42	miR-449a mimic
42	miR-449a mimic
42	miR-449a mimic
42	miR-449a mimic
42	miR-449a mimic
42	miR-449a mimic
42	miR-449a mimic
42	miR-449a mimic
42	miR-449a mimic
42	miR-449a mimic
42	miR-449a mimic
42	miR-449a mimic
42	miR-449a mimic
42	miR-449a mimic
47.25	miR-449a mimic
47.25	miR-449a mimic
47.25	miR-449a mimic
47.25	miR-449a mimic
47.25	miR-449a mimic
47.25	miR-449a mimic
47.25	miR-449a mimic
47.25	miR-449a mimic
47.25	miR-449a mimic
47.25	miR-449a mimic
47.25	miR-449a mimic
47.25	miR-449a mimic
47.25	miR-449a mimic
47.25	miR-449a mimic
47.25	miR-449a mimic
47.25	miR-449a mimic
47.25	miR-449a mimic
47.25	miR-449a mimic
47.25	miR-449a mimic
47.25	miR-449a mimic
47.25	miR-449a mimic
52.5	miR-449a mimic
52.5	miR-449a mimic
52.5	miR-449a mimic
52.5	miR-449a mimic
52.5	miR-449a mimic
52.5	miR-449a mimic
52.5	miR-449a mimic
52.5	miR-449a mimic
52.5	miR-449a mimic
52.5	miR-449a mimic
52.5	miR-449a mimic
52.5	miR-449a mimic
52.5	miR-449a mimic
52.5	miR-449a mimic
52.5	miR-449a mimic
57.75	miR-449a mimic
57.75	miR-449a mimic
57.75	miR-449a mimic
57.75	miR-449a mimic
57.75	miR-449a mimic
57.75	miR-449a mimic
57.75	miR-449a mimic
57.75	miR-449a mimic
57.75	miR-449a mimic
57.75	miR-449a mimic
57.75	miR-449a mimic
57.75	miR-449a mimic
57.75	miR-449a mimic
57.75	miR-449a mimic
57.75	miR-449a mimic
57.75	miR-449a mimic
57.75	miR-449a mimic
57.75	miR-449a mimic
57.75	miR-449a mimic
57.75	miR-449a mimic
57.75	miR-449a mimic
57.75	miR-449a mimic
57.75	miR-449a mimic
57.75	miR-449a mimic
63	miR-449a mimic
63	miR-449a mimic
63	miR-449a mimic
63	miR-449a mimic
63	miR-449a mimic
63	miR-449a mimic
63	miR-449a mimic
63	miR-449a mimic
63	miR-449a mimic
63	miR-449a mimic
63	miR-449a mimic
63	miR-449a mimic
63	miR-449a mimic
63	miR-449a mimic
63	miR-449a mimic
63	miR-449a mimic
63	miR-449a mimic
63	miR-449a mimic
68.25	miR-449a mimic
68.25	miR-449a mimic
68.25	miR-449a mimic
68.25	miR-449a mimic
68.25	miR-449a mimic
68.25	miR-449a mimic
68.25	miR-449a mimic
68.25	miR-449a mimic
68.25	miR-449a mimic
68.25	miR-449a mimic
73.5	miR-449a mimic
73.5	miR-449a mimic
73.5	miR-449a mimic
73.5	miR-449a mimic
73.5	miR-449a mimic
73.5	miR-449a mimic
73.5	miR-449a mimic
73.5	miR-449a mimic
73.5	miR-449a mimic
73.5	miR-449a mimic
78.75	miR-449a mimic
78.75	miR-449a mimic
84	miR-449a mimic
84	miR-449a mimic
84	miR-449a mimic
84	miR-449a mimic
84	miR-449a mimic
84	miR-449a mimic
84	miR-449a mimic
84	miR-449a mimic
84	miR-449a mimic
84	miR-449a mimic
84	miR-449a mimic
84	miR-449a mimic
89.25	miR-449a mimic
89.25	miR-449a mimic
89.25	miR-449a mimic
89.25	miR-449a mimic
94.5	miR-449a mimic
94.5	miR-449a mimic
94.5	miR-449a mimic
94.5	miR-449a mimic
94.5	miR-449a mimic
99.75	miR-449a mimic
99.75	miR-449a mimic
105	miR-449a mimic
105	miR-449a mimic
105	miR-449a mimic
105	miR-449a mimic
105	miR-449a mimic
110.25	miR-449a mimic
110.25	miR-449a mimic
110.25	miR-449a mimic
115.5	miR-449a mimic
120.75	miR-449a mimic
131.25	miR-449a mimic
152.25	miR-449a mimic
162.75	miR-449a mimic
168	miR-449a mimic
178.5	miR-449a mimic
183.75	miR-449a mimic
246.75	miR-449a mimic
26.5833	control mimic
26.5833	control mimic
31.9	control mimic
31.9	control mimic
31.9	control mimic
31.9	control mimic
31.9	control mimic
31.9	control mimic
31.9	control mimic
31.9	control mimic
31.9	control mimic
31.9	control mimic
31.9	control mimic
31.9	control mimic
31.9	control mimic
31.9	control mimic
31.9	control mimic
31.9	control mimic
31.9	control mimic
31.9	control mimic
37.2167	control mimic
37.2167	control mimic
37.2167	control mimic
37.2167	control mimic
37.2167	control mimic
37.2167	control mimic
37.2167	control mimic
37.2167	control mimic
37.2167	control mimic
37.2167	control mimic
37.2167	control mimic
37.2167	control mimic
37.2167	control mimic
37.2167	control mimic
37.2167	control mimic
37.2167	control mimic
37.2167	control mimic
37.2167	control mimic
37.2167	control mimic
37.2167	control mimic
37.2167	control mimic
37.2167	control mimic
37.2167	control mimic
37.2167	control mimic
37.2167	control mimic
37.2167	control mimic
37.2167	control mimic
37.2167	control mimic
37.2167	control mimic
37.2167	control mimic
37.2167	control mimic
37.2167	control mimic
37.2167	control mimic
37.2167	control mimic
37.2167	control mimic
42.5333	control mimic
42.5333	control mimic
42.5333	control mimic
42.5333	control mimic
42.5333	control mimic
42.5333	control mimic
42.5333	control mimic
42.5333	control mimic
42.5333	control mimic
42.5333	control mimic
42.5333	control mimic
42.5333	control mimic
42.5333	control mimic
42.5333	control mimic
42.5333	control mimic
42.5333	control mimic
42.5333	control mimic
42.5333	control mimic
42.5333	control mimic
42.5333	control mimic
42.5333	control mimic
42.5333	control mimic
42.5333	control mimic
42.5333	control mimic
42.5333	control mimic
42.5333	control mimic
42.5333	control mimic
42.5333	control mimic
42.5333	control mimic
42.5333	control mimic
47.85	control mimic
47.85	control mimic
47.85	control mimic
47.85	control mimic
47.85	control mimic
47.85	control mimic
47.85	control mimic
47.85	control mimic
47.85	control mimic
53.1667	control mimic
53.1667	control mimic
53.1667	control mimic
53.1667	control mimic
53.1667	control mimic
53.1667	control mimic
53.1667	control mimic
58.4833	control mimic
63.8	control mimic
79.75	control mimic
85.0667	control mimic

## Sheet: Fig1e
Spindle rotation (deg/min)	Duration prometa-anaphase onset (min)	treatment
2.44227	19.4	Neg. control
3.98127	23.28	Neg. control
2.34313	23.28	Neg. control
4.66701	23.28	Neg. control
1.52423	23.28	Neg. control
1.98479	23.28	Neg. control
3.15155	23.28	Neg. control
5.836	23.28	Neg. control
0.759622	23.28	Neg. control
1.64553	23.28	Neg. control
1.82887	23.28	Neg. control
3.51675	23.28	Neg. control
2.04832	23.28	Neg. control
3.39107	23.28	Neg. control
2.75893	23.28	Neg. control
4.45	23.28	Neg. control
2.20876	23.28	Neg. control
5.79897	23.28	Neg. control
4.0738	23.28	Neg. control
6.00296	23.28	Neg. control
1.84519	23.28	Neg. control
2.25868	23.28	Neg. control
5.93988	27.16	Neg. control
1.9337	27.16	Neg. control
0.960739	27.16	Neg. control
2.52397	27.16	Neg. control
4.58776	27.16	Neg. control
3.79787	27.16	Neg. control
1.43376	27.16	Neg. control
1.34863	27.16	Neg. control
2.18892	27.16	Neg. control
5.19362	27.16	Neg. control
2.92655	27.16	Neg. control
5.75034	27.16	Neg. control
5.79825	27.16	Neg. control
2.23892	27.16	Neg. control
1.41044	27.16	Neg. control
2.527	27.16	Neg. control
4.25019	27.16	Neg. control
1.50161	27.16	Neg. control
2.81057	27.16	Neg. control
5.99117	27.16	Neg. control
2.56553	27.16	Neg. control
3.96015	27.16	Neg. control
2.44124	27.16	Neg. control
3.61314	27.16	Neg. control
5.22046	31.04	Neg. control
4.0284	31.04	Neg. control
1.75165	31.04	Neg. control
2.68438	31.04	Neg. control
2.73371	31.04	Neg. control
1.80469	31.04	Neg. control
3.18938	31.04	Neg. control
2.19515	31.04	Neg. control
1.86356	31.04	Neg. control
1.7066	31.04	Neg. control
2.32588	31.04	Neg. control
2.47521	31.04	Neg. control
2.09957	34.92	Neg. control
5.70747	34.92	Neg. control
2.14907	34.92	Neg. control
2.83686	34.92	Neg. control
4.25232	38.8	Neg. control
5.0007	38.8	Neg. control
1.17493	42.68	Neg. control
1.82703	42.68	Neg. control
1.55871	50.44	Neg. control
2.63534	50.44	Neg. control
3.48294	58.2	Neg. control
2.69844	73.72	Neg. control
2.29527	131.92	Neg. control
4.10159	155.2	Neg. control
2.51469	23.28	miR449a mimic
3.27947	23.28	miR449a mimic
2.15773	23.28	miR449a mimic
2.56632	23.28	miR449a mimic
4.12552	23.28	miR449a mimic
1.29407	27.16	miR449a mimic
4.35206	27.16	miR449a mimic
2.42077	27.16	miR449a mimic
1.76418	27.16	miR449a mimic
4.23577	27.16	miR449a mimic
5.73505	27.16	miR449a mimic
3.55483	27.16	miR449a mimic
5.37732	27.16	miR449a mimic
7.35722	27.16	miR449a mimic
1.23935	27.16	miR449a mimic
4.49541	31.04	miR449a mimic
2.61526	31.04	miR449a mimic
4.19541	31.04	miR449a mimic
4.0984	31.04	miR449a mimic
2.3682	31.04	miR449a mimic
3.78985	31.04	miR449a mimic
3.97758	31.04	miR449a mimic
5.33097	31.04	miR449a mimic
4.98253	31.04	miR449a mimic
22.1037	31.04	miR449a mimic
8.0051	31.04	miR449a mimic
4.61869	31.04	miR449a mimic
2.04985	31.04	miR449a mimic
2.11785	31.04	miR449a mimic
3.97174	31.04	miR449a mimic
3.04388	31.04	miR449a mimic
3.84222	31.04	miR449a mimic
2.60477	31.04	miR449a mimic
1.70552	31.04	miR449a mimic
1.11733	31.04	miR449a mimic
2.88861	31.04	miR449a mimic
4.60722	31.04	miR449a mimic
2.52325	31.04	miR449a mimic
2.29672	31.04	miR449a mimic
2.51302	34.92	miR449a mimic
5.05928	34.92	miR449a mimic
0.805007	34.92	miR449a mimic
1.08098	34.92	miR449a mimic
3.82405	34.92	miR449a mimic
3.73253	34.92	miR449a mimic
0.75567	34.92	miR449a mimic
2.77861	34.92	miR449a mimic
0.927909	34.92	miR449a mimic
3.19021	34.92	miR449a mimic
2.50348	34.92	miR449a mimic
5.33624	34.92	miR449a mimic
3.96036	34.92	miR449a mimic
4.50129	34.92	miR449a mimic
3.99139	34.92	miR449a mimic
6.53518	34.92	miR449a mimic
6.85013	34.92	miR449a mimic
3.13505	34.92	miR449a mimic
1.91356	34.92	miR449a mimic
10.6561	34.92	miR449a mimic
1.90425	34.92	miR449a mimic
4.37025	38.8	miR449a mimic
6.45851	38.8	miR449a mimic
5.28608	38.8	miR449a mimic
11.7067	38.8	miR449a mimic
1.97328	38.8	miR449a mimic
1.17968	38.8	miR449a mimic
14.3431	38.8	miR449a mimic
2.9512	38.8	miR449a mimic
10.1241	38.8	miR449a mimic
1.77511	38.8	miR449a mimic
3.14481	38.8	miR449a mimic
4.40622	38.8	miR449a mimic
5.66436	38.8	miR449a mimic
0.946289	38.8	miR449a mimic
6.55524	38.8	miR449a mimic
2.43541	38.8	miR449a mimic
7.89757	38.8	miR449a mimic
2.27532	38.8	miR449a mimic
1.48571	38.8	miR449a mimic
3.00814	38.8	miR449a mimic
4.4052	38.8	miR449a mimic
2.0936	38.8	miR449a mimic
7.45938	38.8	miR449a mimic
3.82906	42.68	miR449a mimic
3.05042	42.68	miR449a mimic
9.15822	42.68	miR449a mimic
1.91753	42.68	miR449a mimic
9.91097	42.68	miR449a mimic
5.76823	42.68	miR449a mimic
4.24272	42.68	miR449a mimic
5.37496	42.68	miR449a mimic
4.66512	42.68	miR449a mimic
2.57429	46.56	miR449a mimic
2.72448	46.56	miR449a mimic
10.5742	46.56	miR449a mimic
0.772995	46.56	miR449a mimic
3.20633	46.56	miR449a mimic
3.13534	46.56	miR449a mimic
4.65521	46.56	miR449a mimic
6.21869	46.56	miR449a mimic
5.5327	50.44	miR449a mimic
1.37363	50.44	miR449a mimic
2.84129	50.44	miR449a mimic
2.33196	50.44	miR449a mimic
5.09788	50.44	miR449a mimic
5.19175	50.44	miR449a mimic
4.06064	50.44	miR449a mimic
11.3016	50.44	miR449a mimic
1.33488	50.44	miR449a mimic
3.10925	50.44	miR449a mimic
1.86845	50.44	miR449a mimic
4.65716	54.32	miR449a mimic
2.46314	54.32	miR449a mimic
3.35633	54.32	miR449a mimic
4.2403	54.32	miR449a mimic
8.76713	54.32	miR449a mimic
4.63508	54.32	miR449a mimic
2.05699	54.32	miR449a mimic
3.68252	58.2	miR449a mimic
1.75268	58.2	miR449a mimic
3.3172	58.2	miR449a mimic
7.15962	62.08	miR449a mimic
1.40754	65.96	miR449a mimic
7.18691	65.96	miR449a mimic
3.64736	65.96	miR449a mimic
4.50017	65.96	miR449a mimic
3.00014	69.84	miR449a mimic
2.5583	69.84	miR449a mimic
1.40574	69.84	miR449a mimic
12.7113	73.72	miR449a mimic
3.51687	77.6	miR449a mimic
2.8852	77.6	miR449a mimic
1.61904	77.6	miR449a mimic
6.08226	85.36	miR449a mimic
6.28962	89.24	miR449a mimic
3.65992	97	miR449a mimic
7.93615	100.88	miR449a mimic
1.86667	104.76	miR449a mimic
1.11765	120.28	miR449a mimic
2.8345	120.28	miR449a mimic
8.75555	120.28	miR449a mimic
13.5564	128.04	miR449a mimic
1.61433	135.8	miR449a mimic
2.01156	139.68	miR449a mimic
3.41673	143.56	miR449a mimic
6.96485	155.2	miR449a mimic
2.81694	155.2	miR449a mimic
8.54191	155.2	miR449a mimic
1.46597	155.2	miR449a mimic
2.66452	155.2	miR449a mimic
2.05969	155.2	miR449a mimic
4.64388	159.08	miR449a mimic
11.3882	159.08	miR449a mimic
9.34409	159.08	miR449a mimic
2.10389	159.08	miR449a mimic
11.2117	159.08	miR449a mimic
9.92899	159.08	miR449a mimic
4.84126	159.08	miR449a mimic
2.03237	162.96	miR449a mimic
2.38683	162.96	miR449a mimic
6.82912	166.84	miR449a mimic
11.0476	170.72	miR449a mimic
13.4393	170.72	miR449a mimic
11.1241	170.72	miR449a mimic
