# Supplementary material for: MicroRNA‐34/449 controls mitotic spindle orientation during mammalian cortex development
Source: EMBO J. 2016 Oct 5;35(22):2386–98. doi: 10.15252/embj.201694056 (PMC5109238; doi:10.15252/embj.201694056)
Supplement: Supplementary file 6 — Source Data for Figure 2 [file EMBJ-35-2386-s004.xlsx]

## Sheet: Fig2a
miRNA measured	miRNA expression (norm.)
miR449a	0.187647
miR449a	2.2204
miR449a	0.427363
miR449a	0.205183
miR449a	1.23357
miR449a	0.772216
miR449b	0
miR449b	0
miR449b	0
miR449c	0.00266646
miR449c	0.043636
miR449c	0.00276903
miR34a	0.0159008
miR34a	0.62323
miR34a	0.349838
miR34a	0.105488
miR34a	2.21157
miR34a	1.07948
miR34b	0
miR34b	0
miR34b	0.0346086
miR34b	0
miR34b	3.80202
miR34b	0
miR34c	0.0546339
miR34c	0.545536
miR34c	0.0458073
miR34c	0.00646596
miR34c	0.21293
miR34c	0.153344

## Sheet: Fig2e
Brain weight (g)	genotype
0.39	CTROL
0.45	CTROL
0.39	CTROL
0.45	CTROL
0.45	CTROL
0.36	DKO
0.33	DKO
0.37	DKO
0.33	DKO
0.32	TKO
0.33	TKO
0.43	CTROL
0.31	TKO
0.37	TKO

## Sheet: Fig2g
Cortical Thickness (micrometers)	type
1102.02	CTROL
1108.25	CTROL
1069.36	CTROL
1070.77	CTROL
1102.13	CTROL
940.481	DKO
857.697	DKO
964.038	DKO
1005.67	DKO
946.828	TKO
1012.22	TKO
1045.79	CTROL
921.808	TKO
949.958	TKO
