# Supplementary material for: MicroRNA‐34/449 controls mitotic spindle orientation during mammalian cortex development
Source: EMBO J. 2016 Oct 5;35(22):2386–98. doi: 10.15252/embj.201694056 (PMC5109238; doi:10.15252/embj.201694056)
Supplement: Supplementary file 7 — Source Data for Figure 3 [file EMBJ-35-2386-s005.xlsx]

## Sheet: Fig3b
Satb2+ cell density (norm.)	genotype
0.85446	KO
0.82055	KO
0.685334	KO
0.618495	KO
0.919204	Het
1.0808	Het
1.04057	Het
0.959433	Het

## Sheet: Fig3d
Ctip2+ cell density (norm.)	gen
0.950647	KO
0.842855	KO
0.808924	KO
0.707707	KO
1.02019	Het
0.979814	Het
1.06353	Het
0.936472	Het

## Sheet: Fig3f
TBR1+ cell density (norm.)	genotype
0.523889	KO
0.836337	KO
0.744768	KO
0.628184	KO
1	Het
0.957952	Het
1.04205	Het

## Sheet: Fig3h
Tbr2+ cell density (norm.)	genotype
0.973499	KO
0.949819	KO
0.651212	KO
0.717302	KO
0.930568	KO
0.557951	KO
0.808691	KO
1.06706	Het
0.932937	Het
0.882418	Het
1.11758	Het
1	Het
1	Het
1	Het

## Sheet: Fig3j
Pax6+ cell density (norm.)	genotype
1.60008	KO
1.50938	KO
1.2781	KO
1.36032	KO
1.22753	KO
0.999186	Het
1.00081	Het
0.905178	Het
1.09482	Het
1	Het

## Sheet: Fig3l
genotype	spindle angle (deg)
Het	35.01
Het	12.87
Het	19.07
Het	13.31
Het	2.7
Het	3.15
Het	7.26
Het	3.13
Het	5.51
Het	10.12
Het	15.17
Het	31.98
Het	3.54
Het	16.05
Het	2
Het	0.89
Het	10.58
Het	3.35
Het	2.46
Het	5.77
Het	6.22
Het	26.67
Het	11.24
Het	31.02
Het	16.47
Het	26.17
Het	24.27
Het	1.49
Het	11.12
Het	24.47
Het	0.22
Het	32.39
Het	28.69
Het	22.06
Het	1.53
Het	7.56
Het	11.09
Het	24.57
Het	17.12
Het	9.79
Het	22.84
Het	18.8
Het	11.2
Het	1.05
Het	20.53
Het	5.76
Het	8.59
Het	22.17
Het	3.73
Het	6.01
Het	9.95
Het	3.98
Het	6.85
Het	5.91
Het	41.02
Het	30.89
Het	22.48
Het	17.44
Het	8.15
Het	11.55
Het	9.79
Het	21.45
Het	0.53
Het	7.68
Het	20.01
Het	7.69
Het	15.83
Het	9.94
Het	26.42
Het	14.88
Het	4.26
Het	10.42
Het	14.01
Het	3.6
Het	8.08
Het	4.65
Het	4.96
Het	28.69
Het	34.86
Het	1.23
Het	18.98
Het	1.16
Het	0.63
Het	15.24
Het	5.04
Het	12.18
Het	12.12
Het	14.31
Het	8.87
Het	19.54
Het	4.21
Het	24.23
Het	1.19
Het	6.63
Het	18.76
Het	19.23
Het	12.27
Het	5.97
Het	4.99
Het	7.92
Het	4.53
Het	7.03
Het	9.71
Het	15.19
Het	3.32
Het	4.18
Het	4.35
Het	14.97
Het	6.92
Het	1.88
Het	22.35
Het	23.54
Het	0.41
Het	31.71
Het	10.69
Het	13.41
Het	37.15
Het	0.25
Het	24.26
Het	35.1
Het	11.06
Het	16.13
Het	5.74
Het	18.45
Het	2.39
Het	7.12
Het	3.16
Het	6.4
Het	13.75
Het	23.9
Het	23.09
KO	4.38
KO	4.63
KO	2.82
KO	15.66
KO	1.4
KO	3.49
KO	7.49
KO	8.9
KO	13.18
KO	10.2
KO	4.28
KO	18.11
KO	20.57
KO	11.14
KO	23.81
KO	2.37
KO	2.06
KO	7.3
KO	4.68
KO	17.73
KO	2.65
KO	7.99
KO	3.57
KO	4.35
KO	1.95
KO	21.16
KO	37.62
KO	4.71
KO	7.76
KO	8.35
KO	6.57
KO	8.46
KO	3.26
KO	13.32
KO	0.22
KO	18.73
KO	6.7
KO	5.11
KO	10.85
KO	4.54
KO	0.96
KO	3.99
KO	9.86
KO	8.83
KO	6.43
KO	7.39
KO	1.87
KO	6.62
KO	26.59
KO	1.24
KO	12.81
KO	6.48
KO	2.09
KO	1.76
KO	6.04
KO	0.84
KO	4.33
KO	1.63
KO	7.5
KO	9.7
KO	6.98
KO	7.98
KO	24.73
KO	2.9
KO	12.55
KO	4.14
KO	10.59
KO	1.02
KO	9.06
KO	0.65
KO	3.19
KO	5.85
KO	13.04
KO	7.09
KO	14.13
KO	7.66
KO	22.11
KO	9.75
KO	5.17
KO	3.76
KO	8.68
KO	6.34
KO	4.64
KO	16.09
KO	1.64
KO	3
KO	6.35
KO	3.95
KO	6.44
KO	2.48
KO	24.9
KO	3.6
KO	6.61
KO	3.96
KO	1.56
KO	18.67
KO	21.41
KO	5.47
KO	12.14
KO	8.6
KO	3.63
KO	4.43
KO	16.74
KO	8.65
KO	14.66
KO	4.76
KO	5.51
