# Supplementary material for: MicroRNA‐34/449 controls mitotic spindle orientation during mammalian cortex development
Source: EMBO J. 2016 Oct 5;35(22):2386–98. doi: 10.15252/embj.201694056 (PMC5109238; doi:10.15252/embj.201694056)
Supplement: Supplementary file 8 — Source Data for Figure 4 [file EMBJ-35-2386-s006.xlsx]

## Sheet: Fig4a
mRNA measured	mice genotype	mRNA expression (norm.)
JAM-A	Het	1.29781
JAM-A	Het	0.720246
JAM-A	Het	1.00858
JAM-A	Het	0.973364
JAM-A	KO	1.5027
JAM-A	KO	2.16311
JAM-A	KO	1.51524
JAM-A	KO	1.84401
RABGAP1	Het	1.09913
RABGAP1	Het	0.820053
RABGAP1	Het	1.19681
RABGAP1	Het	0.884015
RABGAP1	KO	0.963854
RABGAP1	KO	0.98964
RABGAP1	KO	0.791942
RABGAP1	KO	0.886104
PMF1	Het	0.991123
PMF1	Het	0.857963
PMF1	Het	1.19903
PMF1	Het	0.951888
PMF1	KO	1.14879
PMF1	KO	1.04607
PMF1	KO	1.27739
PMF1	KO	1.02454
NOTCH1	Het	1.0518
NOTCH1	Het	0.818822
NOTCH1	Het	1.22093
NOTCH1	Het	0.908444
NOTCH1	KO	1.03575
NOTCH1	KO	0.966297
NOTCH1	KO	0.965832
NOTCH1	KO	0.890739
DLL1	Het	1.18819
DLL1	Het	0.779165
DLL1	Het	1.177
DLL1	Het	0.855652
DLL1	KO	1.0246
DLL1	KO	1.09933
DLL1	KO	0.974893
DLL1	KO	0.803739
NUP210	Het	1.03621
NUP210	Het	0.914205
NUP210	Het	1.03382
NUP210	Het	1.01576
NUP210	KO	0.986088
NUP210	KO	0.999592
NUP210	KO	0.873105
NUP210	KO	0.93069

## Sheet: Fig4b
treatment	JAM-A mRNA expression (norm.)	transfection
control mimic	1.07468	1
control mimic	1.00397	1
control mimic	0.921344	1
miR-449 mimic	0.905412	1
miR-449 mimic	0.675007	1
miR-449 mimic	0.702498	1
control mimic	0.980555	2
control mimic	0.986721	2
control mimic	1.03272	2
miR-449 mimic	0.47262	2
miR-449 mimic	0.261145	2
miR-449 mimic	0.287298	2
control mimic	1.12361	3
control mimic	0.838494	3
control mimic	1.07488	3
miR-449 mimic	0.687902	3
miR-449 mimic	0.451256	3
miR-449 mimic	0.588309	3

## Sheet: Fig4d
treatment	JAM-A protein expression (norm.)	transfection
control mimic	0.695588	1
control mimic	1.30441	1
control mimic	0.913574	2
control mimic	1.08643	2
miR-449 mimic	0.563145	1
miR-449 mimic	0.659317	1
miR-449 mimic	0.644029	2
miR-449 mimic	0.487968	2

## Sheet: Fig4f
treatment	JAM-A-GFP fusion protein expression (norm.)	transfection
WT JAM-A + control mimic	0.863337	1
WT JAM-A + control mimic	1.13666	1
WT JAM-A + miR-449 mimic	0.728802	1
WT JAM-A + miR-449 mimic	0.740671	1
MUT JAM-A + control mimic	1.03845	1
MUT JAM-A + control mimic	0.961551	1
MUT JAM-A + miR-449 mimic	0.983931	1
MUT JAM-A + miR-449 mimic	1.25418	1
WT JAM-A + control mimic	0.996777	2
WT JAM-A + control mimic	1.00322	2
WT JAM-A + miR-449 mimic	0.241502	2
WT JAM-A + miR-449 mimic	0.339572	2
MUT JAM-A + control mimic	0.916911	2
MUT JAM-A + control mimic	1.08309	2
MUT JAM-A + miR-449 mimic	1.14901	2
MUT JAM-A + miR-449 mimic	0.637634	2
WT JAM-A + control mimic	0.833257	3
WT JAM-A + control mimic	1.16674	3
WT JAM-A + miR-449 mimic	0.357147	3
WT JAM-A + miR-449 mimic	0.401656	3
MUT JAM-A + control mimic	1.08769	3
MUT JAM-A + control mimic	0.912306	3
MUT JAM-A + miR-449 mimic	1.19949	3
MUT JAM-A + miR-449 mimic	1.61948	3
WT JAM-A + control mimic	1.00376	4
WT JAM-A + control mimic	1.11156	4
WT JAM-A + control mimic	0.88468	4
WT JAM-A + miR-449 mimic	0.79964	4
WT JAM-A + miR-449 mimic	0.828265	4
WT JAM-A + miR-449 mimic	0.918211	4
MUT JAM-A + control mimic	0.793556	4
MUT JAM-A + control mimic	1.17319	4
MUT JAM-A + control mimic	1.03325	4
MUT JAM-A + miR-449 mimic	1.75331	4
MUT JAM-A + miR-449 mimic	1.85098	4
MUT JAM-A + miR-449 mimic	1.53571	4

## Sheet: Fig4i
JAM-A protein expression (norm.)	GENOTYPE
1.04364	Het
1.00964	Het
0.946727	Het
1	Het
1.06149	Het
0.938512	Het
1	Het
1.31793	KO
1.30505	KO
1.25817	KO
1.6251	KO
0.962013	KO
