# Supplementary material for: MicroRNA‐34/449 controls mitotic spindle orientation during mammalian cortex development
Source: EMBO J. 2016 Oct 5;35(22):2386–98. doi: 10.15252/embj.201694056 (PMC5109238; doi:10.15252/embj.201694056)
Supplement: Supplementary file 9 — Source Data for Figure 5 [file EMBJ-35-2386-s007.xlsx]

## Sheet: Fig5b
treat	spindle rotation (deg/min)
control mimic	1.70858
control mimic	2.04637
control mimic	2.31954
control mimic	2.13855
control mimic	2.57926
control mimic	1.85993
control mimic	2.36017
control mimic	2.22631
control mimic	2.06569
control mimic	2.03919
control mimic	3.02148
control mimic	2.70968
control mimic	2.492
control mimic	1.71107
control mimic	2.00871
control mimic	3.10508
control mimic	2.10397
control mimic	2.63719
control mimic	1.77937
control mimic	0.997502
control mimic	1.40827
control mimic	2.36826
control mimic	5.29227
control mimic	1.4055
control mimic	1.67299
control mimic	2.88777
control mimic	2.89352
control mimic	1.23057
control mimic	2.21496
control mimic	2.40095
control mimic	3.11816
control mimic	1.55771
control mimic	2.05357
control mimic	2.63136
control mimic	2.63434
control mimic	2.15737
control mimic	2.27173
control mimic	2.2307
control mimic	2.02802
control mimic	2.75027
control mimic	2.84173
control mimic	1.66885
control mimic	1.5728
control mimic	2.01271
control mimic	2.11625
control mimic	2.32084
control mimic	2.93631
control mimic	2.36452
control mimic	2.16262
control mimic	1.47617
control mimic	1.40049
control mimic	1.33516
control mimic	2.33974
control mimic	1.18758
control mimic	1.56945
control mimic	0.979462
control mimic	1.88321
control mimic	2.10363
control mimic	1.33555
control mimic	2.00886
control mimic	1.69419
control mimic	1.38648
control mimic	2.11725
control mimic	1.49139
control mimic	1.90391
control mimic	1.36049
control mimic	2.71959
control mimic	2.96273
control mimic	0.675012
miR-449 mimic	3.20857
miR-449 mimic	5.06601
miR-449 mimic	2.34904
miR-449 mimic	3.86689
miR-449 mimic	2.66285
miR-449 mimic	6.3888
miR-449 mimic	5.37066
miR-449 mimic	5.39494
miR-449 mimic	1.26671
miR-449 mimic	6.63047
miR-449 mimic	1.73182
miR-449 mimic	1.94988
miR-449 mimic	3.70105
miR-449 mimic	1.29649
miR-449 mimic	3.92077
miR-449 mimic	5.31351
miR-449 mimic	2.52813
miR-449 mimic	5.05745
miR-449 mimic	4.87479
miR-449 mimic	6.94025
miR-449 mimic	5.96433
miR-449 mimic	8.24842
miR-449 mimic	5.01893
miR-449 mimic	4.87511
miR-449 mimic	4.93649
miR-449 mimic	7.83359
miR-449 mimic	3.17181
miR-449 mimic	1.6513
miR-449 mimic	3.34913
miR-449 mimic	2.9511
miR-449 mimic	1.45559
miR-449 mimic	2.89635
miR-449 mimic	6.04935
miR-449 mimic	1.52027
miR-449 mimic	3.67833
miR-449 mimic	1.49192
miR-449 mimic	2.14387
miR-449 mimic	4.10322
miR-449 mimic	2.56984
miR-449 mimic	1.5255
miR-449 mimic	4.60636
miR-449 mimic	1.62798
miR-449 mimic	2.37139
miR-449 mimic	1.63171
miR-449 mimic	4.50688
miR-449 mimic	4.14725
miR-449 mimic	2.07562
miR-449 mimic	2.05112
miR-449 mimic	3.07086
miR-449 mimic	2.81554
miR-449 mimic	2.71187
JAM-A siRNA	3.2958
JAM-A siRNA	1.69086
JAM-A siRNA	2.27195
JAM-A siRNA	1.98059
JAM-A siRNA	1.58034
JAM-A siRNA	2.96848
JAM-A siRNA	3.00878
JAM-A siRNA	1.91937
JAM-A siRNA	2.25598
JAM-A siRNA	2.31337
JAM-A siRNA	6.66648
JAM-A siRNA	4.78468
JAM-A siRNA	2.60161
JAM-A siRNA	2.31338
JAM-A siRNA	2.14776
JAM-A siRNA	1.53414
JAM-A siRNA	1.29926
JAM-A siRNA	2.45341
JAM-A siRNA	3.1835
JAM-A siRNA	4.44729
JAM-A siRNA	3.00913
JAM-A siRNA	3.77948
JAM-A siRNA	2.9379
JAM-A siRNA	1.82228
JAM-A siRNA	1.45346
JAM-A siRNA	2.18763
JAM-A siRNA	1.33749
JAM-A siRNA	4.41148
JAM-A siRNA	3.4997
JAM-A siRNA	2.9984
JAM-A siRNA	2.57221
JAM-A siRNA	1.11697
JAM-A siRNA	3.36748
JAM-A siRNA	2.39358

## Sheet: Fig5c
treatment	Duration prometa-anaphase onset (min)
control mimic	36
control mimic	36
control mimic	54
control mimic	36
control mimic	36
control mimic	42
control mimic	132
control mimic	54
control mimic	90
control mimic	78
control mimic	246
control mimic	138
control mimic	354
control mimic	36
control mimic	36
control mimic	30
control mimic	516
control mimic	108
control mimic	42
control mimic	36
control mimic	48
control mimic	42
control mimic	48
control mimic	48
control mimic	30
control mimic	42
control mimic	36
control mimic	36
control mimic	36
control mimic	36
control mimic	60
control mimic	42
control mimic	48
control mimic	48
control mimic	126
control mimic	54
control mimic	42
control mimic	42
control mimic	36
control mimic	36
control mimic	30
control mimic	42
control mimic	66
control mimic	36
control mimic	42
control mimic	36
control mimic	42
control mimic	342
control mimic	48
control mimic	42
control mimic	54
control mimic	42
control mimic	60
control mimic	78
control mimic	66
JAM-A siRNA	102
JAM-A siRNA	144
JAM-A siRNA	48
JAM-A siRNA	66
JAM-A siRNA	150
JAM-A siRNA	90
JAM-A siRNA	72
JAM-A siRNA	48
JAM-A siRNA	78
JAM-A siRNA	48
JAM-A siRNA	54
JAM-A siRNA	114
JAM-A siRNA	534
JAM-A siRNA	78
JAM-A siRNA	288
JAM-A siRNA	42
JAM-A siRNA	72
JAM-A siRNA	48
JAM-A siRNA	54
JAM-A siRNA	96
JAM-A siRNA	42
JAM-A siRNA	42
JAM-A siRNA	48
JAM-A siRNA	48
JAM-A siRNA	84
JAM-A siRNA	60
JAM-A siRNA	102
JAM-A siRNA	96
JAM-A siRNA	66
JAM-A siRNA	60
JAM-A siRNA	114
JAM-A siRNA	84
JAM-A siRNA	102
JAM-A siRNA	48
JAM-A siRNA	138
JAM-A siRNA	72
JAM-A siRNA	84
JAM-A siRNA	84
JAM-A siRNA	96
JAM-A siRNA	72
JAM-A siRNA	114
JAM-A siRNA	84
JAM-A siRNA	402
JAM-A siRNA	246
JAM-A siRNA	96
JAM-A siRNA	42
JAM-A siRNA	54
JAM-A siRNA	60
JAM-A siRNA	66
JAM-A siRNA	48
JAM-A siRNA	54
JAM-A siRNA	144
JAM-A siRNA	36
JAM-A siRNA	42
JAM-A siRNA	48
JAM-A siRNA	72
JAM-A siRNA	42
JAM-A siRNA	102
JAM-A siRNA	54
miR-449 mimic	54
miR-449 mimic	60
miR-449 mimic	42
miR-449 mimic	42
miR-449 mimic	36
miR-449 mimic	54
miR-449 mimic	42
miR-449 mimic	186
miR-449 mimic	636
miR-449 mimic	162
miR-449 mimic	114
miR-449 mimic	48
miR-449 mimic	402
miR-449 mimic	300
miR-449 mimic	198
miR-449 mimic	132
miR-449 mimic	234
miR-449 mimic	78
miR-449 mimic	60
miR-449 mimic	48
miR-449 mimic	150
miR-449 mimic	36
miR-449 mimic	192
miR-449 mimic	66
miR-449 mimic	108
miR-449 mimic	114
miR-449 mimic	102
miR-449 mimic	54
miR-449 mimic	60
miR-449 mimic	348
miR-449 mimic	96
miR-449 mimic	84
miR-449 mimic	54
miR-449 mimic	120
miR-449 mimic	216
miR-449 mimic	510
miR-449 mimic	66
miR-449 mimic	126
miR-449 mimic	444
miR-449 mimic	186
miR-449 mimic	162
miR-449 mimic	216
miR-449 mimic	414
miR-449 mimic	150
miR-449 mimic	96
miR-449 mimic	180
miR-449 mimic	126
miR-449 mimic	240
miR-449 mimic	96

## Sheet: Fig5e
treat	spindle rotation (deg/min)
control mimic + JAM-A overexpression	1.1395
control mimic + JAM-A overexpression	1.8011
control mimic + JAM-A overexpression	1.046
control mimic + JAM-A overexpression	1.36367
control mimic + JAM-A overexpression	1.46915
control mimic + JAM-A overexpression	2.56122
control mimic + JAM-A overexpression	1.84811
control mimic + JAM-A overexpression	2.30193
control mimic + JAM-A overexpression	1.60985
control mimic + JAM-A overexpression	1.63126
control mimic + JAM-A overexpression	2.13149
control mimic + JAM-A overexpression	1.52806
control mimic + JAM-A overexpression	2.67598
control mimic + JAM-A overexpression	2.45198
control mimic + JAM-A overexpression	2.07412
control mimic + JAM-A overexpression	2.00626
control mimic + JAM-A overexpression	2.17214
control mimic + JAM-A overexpression	2.72111
control mimic + JAM-A overexpression	1.10124
control mimic + JAM-A overexpression	2.62646
control mimic + JAM-A overexpression	2.13666
control mimic + JAM-A overexpression	1.56883
miR-449 mimic + JAM-A overexpression	2.07379
miR-449 mimic + JAM-A overexpression	3.30534
miR-449 mimic + JAM-A overexpression	2.16381
miR-449 mimic + JAM-A overexpression	2.58328
miR-449 mimic + JAM-A overexpression	3.67457
miR-449 mimic + JAM-A overexpression	1.80707
miR-449 mimic + JAM-A overexpression	2.06413
miR-449 mimic + JAM-A overexpression	4.49229
miR-449 mimic + JAM-A overexpression	3.72782
miR-449 mimic + JAM-A overexpression	1.3277
miR-449 mimic + JAM-A overexpression	2.0691
miR-449 mimic + JAM-A overexpression	2.64671
miR-449 mimic + JAM-A overexpression	3.16532
miR-449 mimic + JAM-A overexpression	2.56461
miR-449 mimic + JAM-A overexpression	1.93673
miR-449 mimic + JAM-A overexpression	1.23517
miR-449 mimic + JAM-A overexpression	1.62824
miR-449 mimic + JAM-A overexpression	1.95822
miR-449 mimic + JAM-A overexpression	1.72622
miR-449 mimic + JAM-A overexpression	1.69021
miR-449 mimic + JAM-A overexpression	2.67675

## Sheet: Fig5f
treatment	Duration prometa-anaphase onset (min)
control mimic + JAM-A overexpression	48
control mimic + JAM-A overexpression	36
control mimic + JAM-A overexpression	30
control mimic + JAM-A overexpression	30
control mimic + JAM-A overexpression	60
control mimic + JAM-A overexpression	48
control mimic + JAM-A overexpression	54
control mimic + JAM-A overexpression	48
control mimic + JAM-A overexpression	42
control mimic + JAM-A overexpression	36
control mimic + JAM-A overexpression	48
control mimic + JAM-A overexpression	30
control mimic + JAM-A overexpression	42
control mimic + JAM-A overexpression	36
control mimic + JAM-A overexpression	48
control mimic + JAM-A overexpression	30
control mimic + JAM-A overexpression	42
control mimic + JAM-A overexpression	30
control mimic + JAM-A overexpression	30
control mimic + JAM-A overexpression	36
control mimic + JAM-A overexpression	48
control mimic + JAM-A overexpression	36
control mimic + JAM-A overexpression	60
control mimic + JAM-A overexpression	42
control mimic + JAM-A overexpression	48
control mimic + JAM-A overexpression	72
control mimic + JAM-A overexpression	54
control mimic + JAM-A overexpression	36
control mimic + JAM-A overexpression	54
control mimic + JAM-A overexpression	30
control mimic + JAM-A overexpression	54
control mimic + JAM-A overexpression	30
control mimic + JAM-A overexpression	30
control mimic + JAM-A overexpression	30
control mimic + JAM-A overexpression	36
control mimic + JAM-A overexpression	30
control mimic + JAM-A overexpression	42
control mimic + JAM-A overexpression	36
control mimic + JAM-A overexpression	30
control mimic + JAM-A overexpression	36
control mimic + JAM-A overexpression	48
miR-449 mimic + JAM-A overexpression	174
miR-449 mimic + JAM-A overexpression	78
miR-449 mimic + JAM-A overexpression	66
miR-449 mimic + JAM-A overexpression	54
miR-449 mimic + JAM-A overexpression	150
miR-449 mimic + JAM-A overexpression	78
miR-449 mimic + JAM-A overexpression	54
miR-449 mimic + JAM-A overexpression	78
miR-449 mimic + JAM-A overexpression	66
miR-449 mimic + JAM-A overexpression	42
miR-449 mimic + JAM-A overexpression	180
miR-449 mimic + JAM-A overexpression	144
miR-449 mimic + JAM-A overexpression	60
miR-449 mimic + JAM-A overexpression	354
miR-449 mimic + JAM-A overexpression	102
miR-449 mimic + JAM-A overexpression	102
miR-449 mimic + JAM-A overexpression	42
miR-449 mimic + JAM-A overexpression	186
miR-449 mimic + JAM-A overexpression	84
miR-449 mimic + JAM-A overexpression	60
miR-449 mimic + JAM-A overexpression	54
miR-449 mimic + JAM-A overexpression	48
miR-449 mimic + JAM-A overexpression	288
miR-449 mimic + JAM-A overexpression	60
miR-449 mimic + JAM-A overexpression	60
miR-449 mimic + JAM-A overexpression	78
miR-449 mimic + JAM-A overexpression	84
miR-449 mimic + JAM-A overexpression	108
miR-449 mimic + JAM-A overexpression	36
